# Supplementary material for: Energy Infrastructure Clears the Way for Coyotes in Alberta's Oil Sands
Source: Ecol Evol. 2025 Aug 18;15(8):e71904. doi: 10.1002/ece3.71904 (PMC12360962; doi:10.1002/ece3.71904)
Supplement: Supplementary file 1 — Appendix S1. [file ECE3-15-e71904-s001.zip]

Archive with 11 entries (11 files):
- sm_0004-FigS4.tiff
- sm_0005-FigS5.tiff
- sm_0006-FigS6.tiff
- sm_0007-FigS7.tiff
- coyote_analysis.pdf
- coyote_figures.pdf
- coyote_formatting.pdf
- ece371904-sup-0001-AppendixS1.docx
- sm_0001-FigS1.tiff
- sm_0002-FigS2.tiff
- sm_0003-FigS3.tiff
